# Supplementary material for: Effects of two nAChR agonists on wood ants: acetamiprid induces lethality and immediate hypoactivity, while flupyradifurone causes time-delayed hyperactivity
Source: Environ Sci Pollut Res Int. 2025 Jul 18;32(30):18366–79. doi: 10.1007/s11356-025-36755-z (PMC12328479; doi:10.1007/s11356-025-36755-z)
Supplement: Supplementary file 1 — (XLSX 45.0 KB) [file 11356_2025_36755_MOESM1_ESM.xlsx]

## Sheet: Table S1 (group assignement)
Title:		Effects of two nAChR-agonists on wood ants: acetamiprid induces lethality and immediate hypoactivity, while flupyradifurone causes time-delayed hyperactivity
Authors:		Leonie Scheibli, Sabrina Pia Geiger, Sarah Elisabeth Pfeffer
Corresponding authors:		leonie.scheibli@uni-ulm.de, sarah.pfeffer@uni-ulm.de
Table S1:		Group assignment for survival (Fig 2), physical condition (Fig 3) and mobility (Fig 4)
		Individual body weight [mg] and applied insecticide does [ng] resulted to assignment to specific dose in ng a.s./mg bw
		and therefore to specific dose range/test group (Control, >0-10 ng a.s./mg bw, >10-20 ng a.s./mg bw, >20-30 ng a.s./mg bw
Abbreviations:		ng a.s./mg bw: nanogram active substance/milligram body weight
	Group assignment for survival (Fig 2) and physical condition (Fig 3)
		ACETAMIPRID
		Group	Body weight [mg]	Applied dose [ng]	Calculated dose [ng a.s./mg bw]
	n=20	Control	5.49	0	0
		Control	10.24	0	0
		Control	12.28	0	0
		Control	18.21	0	0
		Control	13.79	0	0
		Control	20.98	0	0
		Control	15.44	0	0
		Control	16.15	0	0
		Control	17.4	0	0
		Control	18.13	0	0
		Control	8.66	0	0
		Control	12.76	0	0
		Control	13.59	0	0
		Control	14.05	0	0
		Control	14.49	0	0
		Control	15.98	0	0
		Control	16.64	0	0
		Control	17.45	0	0
		Control	18.26	0	0
		Control	20.76	0	0
	n=20	>0-10 ng a.s./mg bw	8.94	80	8.94855
		>0-10 ng a.s./mg bw	10.58	100	9.4518
		>0-10 ng a.s./mg bw	12.38	40	3.23102
		>0-10 ng a.s./mg bw	13.33	60	4.50113
		>0-10 ng a.s./mg bw	13.92	100	7.18391
		>0-10 ng a.s./mg bw	14.79	80	5.40906
		>0-10 ng a.s./mg bw	15.66	100	6.3857
		>0-10 ng a.s./mg bw	16.51	40	2.42277
		>0-10 ng a.s./mg bw	17.49	100	5.71755
		>0-10 ng a.s./mg bw	18.69	20	1.07009
		>0-10 ng a.s./mg bw	11.22	100	8.91266
		>0-10 ng a.s./mg bw	12.23	80	6.54129
		>0-10 ng a.s./mg bw	12.99	60	4.61894
		>0-10 ng a.s./mg bw	13.66	40	2.92826
		>0-10 ng a.s./mg bw	14.11	80	5.66974
		>0-10 ng a.s./mg bw	15.14	80	5.28402
		>0-10 ng a.s./mg bw	16.26	100	6.15006
		>0-10 ng a.s./mg bw	17.16	60	3.4965
		>0-10 ng a.s./mg bw	17.86	20	1.11982
		>0-10 ng a.s./mg bw	19.76	40	2.02429
	n=21	>10-20 ng a.s./mg bw	9.24	100	10.8225
		>10-20 ng a.s./mg bw	10.72	200	18.6567
		>10-20 ng a.s./mg bw	12.55	200	15.9363
		>10-20 ng a.s./mg bw	13.43	200	14.892
		>10-20 ng a.s./mg bw	14.19	200	14.0944
		>10-20 ng a.s./mg bw	15.14	200	13.21
		>10-20 ng a.s./mg bw	15.99	200	12.5078
		>10-20 ng a.s./mg bw	16.92	200	11.8203
		>10-20 ng a.s./mg bw	17.56	200	11.3895
		>10-20 ng a.s./mg bw	19.94	200	10.0301
		>10-20 ng a.s./mg bw	17.33	300	17.311
		>10-20 ng a.s./mg bw	10.02	200	19.9601
		>10-20 ng a.s./mg bw	12.26	200	16.3132
		>10-20 ng a.s./mg bw	13.09	200	15.2788
		>10-20 ng a.s./mg bw	13.77	200	14.5243
		>10-20 ng a.s./mg bw	14.46	200	13.8313
		>10-20 ng a.s./mg bw	15.39	200	12.9955
		>10-20 ng a.s./mg bw	16.48	200	12.1359
		>10-20 ng a.s./mg bw	17.23	300	17.4115
		>10-20 ng a.s./mg bw	17.96	200	11.1359
		>10-20 ng a.s./mg bw	20.47	400	19.5408
	n=18	>20-30 ng a.s./mg bw	10.22	300	29.3542
		>20-30 ng a.s./mg bw	11.64	300	25.7732
		>20-30 ng a.s./mg bw	12.95	300	23.166
		>20-30 ng a.s./mg bw	13.67	300	21.9459
		>20-30 ng a.s./mg bw	14.48	300	20.7182
		>20-30 ng a.s./mg bw	16.08	400	24.8756
		>20-30 ng a.s./mg bw	17.96	400	22.2717
		>20-30 ng a.s./mg bw	10.44	300	28.7356
		>20-30 ng a.s./mg bw	10.58	300	28.3554
		>20-30 ng a.s./mg bw	12.69	300	23.6407
		>20-30 ng a.s./mg bw	13.31	300	22.5394
		>20-30 ng a.s./mg bw	13.79	300	21.7549
		>20-30 ng a.s./mg bw	14.19	400	28.1889
		>20-30 ng a.s./mg bw	15.45	400	25.89
		>20-30 ng a.s./mg bw	17.19	400	23.2693
		>20-30 ng a.s./mg bw	17.4	400	22.9885
		>20-30 ng a.s./mg bw	17.97	400	22.2593
		>20-30 ng a.s./mg bw	18.26	400	21.9058
	Group assignment for survival (Fig 2) and physical condition (Fig 3)
		FLUPYRADIFURONE
		Group	Body weight [mg]	Applied dose [ng]	Calculated dose [ng a.s./mg bw]
	n=20	Control	6.43	0	0
		Control	21.5	0	0
		Control	12.35	0	0
		Control	13.13	0	0
		Control	13.82	0	0
		Control	14.64	0	0
		Control	15.58	0	0
		Control	16.26	0	0
		Control	17.45	0	0
		Control	12.95	0	0
		Control	9.22	0	0
		Control	11.97	0	0
		Control	12.31	0	0
		Control	14.13	0	0
		Control	13.43	0	0
		Control	13.68	0	0
		Control	14.94	0	0
		Control	15.49	0	0
		Control	16.1	0	0
		Control	17.22	0	0
	n=18	>0-10 ng a.s./mg bw	10.57	100	9.46074
		>0-10 ng a.s./mg bw	12.37	60	4.85044
		>0-10 ng a.s./mg bw	13.23	20	1.51172
		>0-10 ng a.s./mg bw	13.88	100	7.20461
		>0-10 ng a.s./mg bw	15.66	100	6.3857
		>0-10 ng a.s./mg bw	16.33	60	3.67422
		>0-10 ng a.s./mg bw	17.49	100	5.71755
		>0-10 ng a.s./mg bw	18.29	60	3.28048
		>0-10 ng a.s./mg bw	11.32	100	8.83392
		>0-10 ng a.s./mg bw	12.14	40	3.29489
		>0-10 ng a.s./mg bw	12.71	60	4.72069
		>0-10 ng a.s./mg bw	12.66	100	7.89889
		>0-10 ng a.s./mg bw	13.41	80	5.9657
		>0-10 ng a.s./mg bw	13.77	100	7.26216
		>0-10 ng a.s./mg bw	14.16	40	2.82486
		>0-10 ng a.s./mg bw	14.95	100	6.68896
		>0-10 ng a.s./mg bw	15.91	20	1.25707
		>0-10 ng a.s./mg bw	16.82	100	5.9453
	n=20	>10-20 ng a.s./mg bw	9.18	100	10.8932
		>10-20 ng a.s./mg bw	10.72	200	18.6567
		>10-20 ng a.s./mg bw	12.44	200	16.0772
		>10-20 ng a.s./mg bw	13.37	200	14.9589
		>10-20 ng a.s./mg bw	14.88	200	13.4409
		>10-20 ng a.s./mg bw	15.7	300	19.1083
		>10-20 ng a.s./mg bw	16.51	200	12.1139
		>10-20 ng a.s./mg bw	17.53	200	11.409
		>10-20 ng a.s./mg bw	19.23	300	15.6006
		>10-20 ng a.s./mg bw	10.9	200	18.3486
		>10-20 ng a.s./mg bw	11.61	200	17.2265
		>10-20 ng a.s./mg bw	9.11	100	10.9769
		>10-20 ng a.s./mg bw	12.54	200	15.949
		>10-20 ng a.s./mg bw	13.47	200	14.8478
		>10-20 ng a.s./mg bw	13.93	200	14.3575
		>10-20 ng a.s./mg bw	14.44	200	13.8504
		>10-20 ng a.s./mg bw	15.06	300	19.9203
		>10-20 ng a.s./mg bw	15.73	200	12.7146
		>10-20 ng a.s./mg bw	18.68	200	10.7066
		>10-20 ng a.s./mg bw	15.24	300	19.685
	n=18	>20-30 ng a.s./mg bw	10.06	300	29.8211
		>20-30 ng a.s./mg bw	11.41	300	26.2927
		>20-30 ng a.s./mg bw	12.63	300	23.753
		>20-30 ng a.s./mg bw	13.52	300	22.1893
		>20-30 ng a.s./mg bw	14.47	300	20.7326
		>20-30 ng a.s./mg bw	15.99	400	25.0156
		>20-30 ng a.s./mg bw	17.06	400	23.4467
		>20-30 ng a.s./mg bw	17.85	400	22.409
		>20-30 ng a.s./mg bw	14.56	400	27.4725
		>20-30 ng a.s./mg bw	10.91	300	27.4977
		>20-30 ng a.s./mg bw	11.65	300	25.7511
		>20-30 ng a.s./mg bw	12.25	300	24.4898
		>20-30 ng a.s./mg bw	13.37	300	22.4383
		>20-30 ng a.s./mg bw	13.58	300	22.0913
		>20-30 ng a.s./mg bw	14.48	400	27.6243
		>20-30 ng a.s./mg bw	15.58	400	25.6739
		>20-30 ng a.s./mg bw	16.24	400	24.6305
		>20-30 ng a.s./mg bw	17.36	400	23.0415
	Group assignment mobility (Fig 4)
		ACETAMIPRID
		Group	Body weight [mg]	Applied dose [ng]	Calculated dose [ng a.s./mg bw]
	n=20	Control	7.81	0	0
		Control	11.24	0	0
		Control	11.28	0	0
		Control	11.29	0	0
		Control	11.94	0	0
		Control	12.52	0	0
		Control	12.63	0	0
		Control	12.69	0	0
		Control	12.8	0	0
		Control	13.37	0	0
		Control	14.15	0	0
		Control	14.31	0	0
		Control	14.32	0	0
		Control	14.88	0	0
		Control	15.02	0	0
		Control	15.22	0	0
		Control	15.27	0	0
		Control	15.28	0	0
		Control	16.53	0	0
		Control	17.45	0	0
	n=20	>0-10 ng a.s./mg bw	5.34	20	3.74532
		>0-10 ng a.s./mg bw	5.64	40	7.0922
		>0-10 ng a.s./mg bw	8.51	80	9.40071
		>0-10 ng a.s./mg bw	12.08	100	8.27815
		>0-10 ng a.s./mg bw	12.11	40	3.30306
		>0-10 ng a.s./mg bw	12.62	100	7.92393
		>0-10 ng a.s./mg bw	12.91	60	4.64756
		>0-10 ng a.s./mg bw	13.8	80	5.7971
		>0-10 ng a.s./mg bw	14.3	100	6.99301
		>0-10 ng a.s./mg bw	14.53	80	5.50585
		>0-10 ng a.s./mg bw	14.83	80	5.39447
		>0-10 ng a.s./mg bw	14.86	60	4.03769
		>0-10 ng a.s./mg bw	15.01	20	1.33245
		>0-10 ng a.s./mg bw	15.02	80	5.32623
		>0-10 ng a.s./mg bw	15.62	60	3.84123
		>0-10 ng a.s./mg bw	16.41	40	2.43754
		>0-10 ng a.s./mg bw	16.58	60	3.61882
		>0-10 ng a.s./mg bw	16.68	20	1.19904
		>0-10 ng a.s./mg bw	16.69	40	2.39664
		>0-10 ng a.s./mg bw	16.71	20	1.19689
	n=20	>10-20 ng a.s./mg bw	6.43	100	15.5521
		>10-20 ng a.s./mg bw	7.58	80	10.5541
		>10-20 ng a.s./mg bw	10.66	200	18.7617
		>10-20 ng a.s./mg bw	11.54	200	17.331
		>10-20 ng a.s./mg bw	11.76	200	17.0068
		>10-20 ng a.s./mg bw	12.08	200	16.5563
		>10-20 ng a.s./mg bw	12.57	200	15.9109
		>10-20 ng a.s./mg bw	12.61	200	15.8604
		>10-20 ng a.s./mg bw	12.78	200	15.6495
		>10-20 ng a.s./mg bw	12.96	200	15.4321
		>10-20 ng a.s./mg bw	13.26	200	15.083
		>10-20 ng a.s./mg bw	13.75	200	14.5455
		>10-20 ng a.s./mg bw	14.58	200	13.7174
		>10-20 ng a.s./mg bw	15.46	300	19.4049
		>10-20 ng a.s./mg bw	15.65	200	12.7796
		>10-20 ng a.s./mg bw	15.94	300	18.8206
		>10-20 ng a.s./mg bw	16.4	200	12.1951
		>10-20 ng a.s./mg bw	16.76	300	17.8998
		>10-20 ng a.s./mg bw	17.06	300	17.585
		>10-20 ng a.s./mg bw	19.48	300	15.4004
	n=20	>20-30 ng a.s./mg bw	7.27	200	27.5103
		>20-30 ng a.s./mg bw	8.21	200	24.3605
		>20-30 ng a.s./mg bw	10.59	300	28.3286
		>20-30 ng a.s./mg bw	10.79	300	27.8035
		>20-30 ng a.s./mg bw	11.46	300	26.178
		>20-30 ng a.s./mg bw	12.23	300	24.5298
		>20-30 ng a.s./mg bw	12.52	300	23.9617
		>20-30 ng a.s./mg bw	13.07	300	22.9533
		>20-30 ng a.s./mg bw	13.47	400	29.6956
		>20-30 ng a.s./mg bw	13.6	400	29.4118
		>20-30 ng a.s./mg bw	13.67	300	21.9459
		>20-30 ng a.s./mg bw	13.81	400	28.9645
		>20-30 ng a.s./mg bw	14.71	400	27.1924
		>20-30 ng a.s./mg bw	15.73	400	25.4291
		>20-30 ng a.s./mg bw	16.1	400	24.8447
		>20-30 ng a.s./mg bw	16.14	400	24.7831
		>20-30 ng a.s./mg bw	16.36	400	24.4499
		>20-30 ng a.s./mg bw	16.91	400	23.6546
		>20-30 ng a.s./mg bw	18.04	400	22.1729
		>20-30 ng a.s./mg bw	18.89	400	21.1752
	Group assignment mobility (Fig 4)
		FLUPYRADIFURONE
		Group	Body weight [mg]	Applied dose [ng]	Calculated dose [ng a.s./mg bw]
	n=20	Control	7.5	0	0
		Control	8.38	0	0
		Control	9.77	0	0
		Control	9.96	0	0
		Control	10.16	0	0
		Control	10.27	0	0
		Control	10.32	0	0
		Control	10.72	0	0
		Control	10.87	0	0
		Control	11.75	0	0
		Control	11.76	0	0
		Control	12.85	0	0
		Control	13.09	0	0
		Control	13.3	0	0
		Control	13.59	0	0
		Control	13.96	0	0
		Control	13.96	0	0
		Control	14.87	0	0
		Control	15.3	0	0
		Control	17.78	0	0
	n=20	>0-10 ng a.s./mg bw	5.34	20	3.74532
		>0-10 ng a.s./mg bw	5.64	40	7.0922
		>0-10 ng a.s./mg bw	8.51	80	9.40071
		>0-10 ng a.s./mg bw	12.08	100	8.27815
		>0-10 ng a.s./mg bw	12.11	40	3.30306
		>0-10 ng a.s./mg bw	12.62	100	7.92393
		>0-10 ng a.s./mg bw	12.91	60	4.64756
		>0-10 ng a.s./mg bw	13.8	80	5.7971
		>0-10 ng a.s./mg bw	14.3	100	6.99301
		>0-10 ng a.s./mg bw	14.53	80	5.50585
		>0-10 ng a.s./mg bw	14.83	80	5.39447
		>0-10 ng a.s./mg bw	14.86	60	4.03769
		>0-10 ng a.s./mg bw	15.01	20	1.33245
		>0-10 ng a.s./mg bw	15.02	80	5.32623
		>0-10 ng a.s./mg bw	15.62	60	3.84123
		>0-10 ng a.s./mg bw	16.41	40	2.43754
		>0-10 ng a.s./mg bw	16.58	60	3.61882
		>0-10 ng a.s./mg bw	16.68	20	1.19904
		>0-10 ng a.s./mg bw	16.69	40	2.39664
		>0-10 ng a.s./mg bw	16.71	20	1.19689
	n=20	>10-20 ng a.s./mg bw	6.46	80	12.3839
		>10-20 ng a.s./mg bw	8.3	100	12.0482
		>10-20 ng a.s./mg bw	9.65	100	10.3627
		>10-20 ng a.s./mg bw	9.68	100	10.3306
		>10-20 ng a.s./mg bw	9.68	150	15.4959
		>10-20 ng a.s./mg bw	9.97	150	15.0451
		>10-20 ng a.s./mg bw	10.68	200	18.7266
		>10-20 ng a.s./mg bw	10.94	200	18.2815
		>10-20 ng a.s./mg bw	11.24	200	17.7936
		>10-20 ng a.s./mg bw	11.77	200	16.9924
		>10-20 ng a.s./mg bw	12.01	200	16.6528
		>10-20 ng a.s./mg bw	12.09	200	16.5426
		>10-20 ng a.s./mg bw	12.59	200	15.8856
		>10-20 ng a.s./mg bw	12.83	200	15.5885
		>10-20 ng a.s./mg bw	13.22	200	15.1286
		>10-20 ng a.s./mg bw	13.94	200	14.3472
		>10-20 ng a.s./mg bw	14.02	200	14.2653
		>10-20 ng a.s./mg bw	15.05	200	13.289
		>10-20 ng a.s./mg bw	16.19	300	18.53
		>10-20 ng a.s./mg bw	17.98	200	11.1235
	n=20	>20-30 ng a.s./mg bw	6.79	200	29.4551
		>20-30 ng a.s./mg bw	8.33	200	24.0096
		>20-30 ng a.s./mg bw	8.33	200	24.0096
		>20-30 ng a.s./mg bw	9.87	200	20.2634
		>20-30 ng a.s./mg bw	10.63	300	28.222
		>20-30 ng a.s./mg bw	10.75	300	27.907
		>20-30 ng a.s./mg bw	11.16	300	26.8817
		>20-30 ng a.s./mg bw	11.2	300	26.7857
		>20-30 ng a.s./mg bw	11.59	300	25.8844
		>20-30 ng a.s./mg bw	11.92	300	25.1678
		>20-30 ng a.s./mg bw	12.18	300	24.6305
		>20-30 ng a.s./mg bw	12.61	300	23.7906
		>20-30 ng a.s./mg bw	12.86	300	23.3281
		>20-30 ng a.s./mg bw	12.94	300	23.1839
		>20-30 ng a.s./mg bw	12.97	300	23.1303
		>20-30 ng a.s./mg bw	14.12	300	21.2465
		>20-30 ng a.s./mg bw	14.24	300	21.0674
		>20-30 ng a.s./mg bw	14.45	400	27.6817
		>20-30 ng a.s./mg bw	15.31	400	26.1267
		>20-30 ng a.s./mg bw	17.05	400	23.4604

## Sheet: Table S2 (Data Fig 2)
Title:		Effects of two nAChR-agonists on wood ants: acetamiprid induces lethality and immediate hypoactivity, while flupyradifurone causes time-delayed hyperactivity
Authors:		Leonie Scheibli, Sabrina Pia Geiger, Sarah Elisabeth Pfeffer
Corresponding authors:		leonie.scheibli@uni-ulm.de, sarah.pfeffer@uni-ulm.de
Table S2:		Raw data for survival probabilities illustrated with Kaplan-Meier curves in Fig 2
		Table shows raw data for calculation of survival curves using time in hours, respective control and test groups
		(K=Control, A1/F1=>0-10 ng a.s./mg bw, A2/F2=>10-20 ng a.s./mg bw, A3/F3=>20-30 ng a.s./mg bw), response (with 1=dead and 0=alive)
		and total ants per group tested (n)
	Raw data for survival curves plotted in R
		ACETAMIPRID
		time [h]	dose	response	total
		4	A1	1	20
		4	A3	1	18
		24	A1	1	20
		24	A2	1	21
		48	A2	1	21
		48	A2	1	21
		48	A2	1	21
		48	A3	1	18
		48	A3	1	18
		48	A3	1	18
		72	K	1	20
		72	K	1	20
		72	K	1	20
		72	A1	1	20
		72	A2	1	21
		72	A2	1	21
		72	A2	1	21
		72	A3	1	18
		72	A3	1	18
		72	A3	1	18
		72	A3	1	18
		72	A3	1	18
		72	A3	1	18
		96	A1	1	20
		96	A2	1	21
		96	A2	1	21
		96	A2	1	21
		96	A2	1	21
		96	A2	1	21
		96	A2	1	21
		96	A3	1	18
		120	A1	1	20
		120	A2	1	21
		120	A3	1	18
		120	A3	1	18
		144	A3	1	18
		192	A1	1	20
		216	A3	1	18
		312	K	1	20
		336	K	0	20
		336	K	0	20
		336	K	0	20
		336	K	0	20
		336	K	0	20
		336	K	0	20
		336	K	0	20
		336	K	0	20
		336	K	0	20
		336	K	0	20
		336	K	0	20
		336	K	0	20
		336	K	0	20
		336	K	0	20
		336	K	0	20
		336	K	0	20
		336	A1	0	20
		336	A1	0	20
		336	A1	0	20
		336	A1	0	20
		336	A1	0	20
		336	A1	0	20
		336	A1	0	20
		336	A1	0	20
		336	A1	0	20
		336	A1	0	20
		336	A1	0	20
		336	A1	0	20
		336	A1	0	20
		336	A1	0	20
		336	A2	0	21
		336	A2	0	21
		336	A2	0	21
		336	A2	0	21
		336	A2	0	21
		336	A2	0	21
		336	A2	0	21
		336	A3	0	18
		336	A3	0	18
		336	A3	0	18
	Raw data for survival curves plotted in R
		FLUPYRADIFURONE
		time [h]	dose	response	total
		4	F2	1	20
		4	F2	1	20
		24	K	1	20
		24	F1	1	18
		24	F2	1	20
		24	F3	1	18
		24	F3	1	18
		48	K	1	20
		48	F3	1	18
		72	F1	1	18
		72	F1	1	18
		96	F2	1	20
		96	F2	1	20
		120	K	1	20
		144	F2	1	20
		144	F3	1	18
		216	F2	1	20
		264	F3	1	18
		312	F2	1	20
		312	F3	1	18
		312	F3	1	18
		336	K	1	20
		336	F2	1	20
		336	K	0	20
		336	K	0	20
		336	K	0	20
		336	K	0	20
		336	K	0	20
		336	K	0	20
		336	K	0	20
		336	K	0	20
		336	K	0	20
		336	K	0	20
		336	K	0	20
		336	K	0	20
		336	K	0	20
		336	K	0	20
		336	K	0	20
		336	K	0	20
		336	F1	0	18
		336	F1	0	18
		336	F1	0	18
		336	F1	0	18
		336	F1	0	18
		336	F1	0	18
		336	F1	0	18
		336	F1	0	18
		336	F1	0	18
		336	F1	0	18
		336	F1	0	18
		336	F1	0	18
		336	F1	0	18
		336	F1	0	18
		336	F1	0	18
		336	F2	0	20
		336	F2	0	20
		336	F2	0	20
		336	F2	0	20
		336	F2	0	20
		336	F2	0	20
		336	F2	0	20
		336	F2	0	20
		336	F2	0	20
		336	F2	0	20
		336	F2	0	20
		336	F3	0	18
		336	F3	0	18
		336	F3	0	18
		336	F3	0	18
		336	F3	0	18
		336	F3	0	18
		336	F3	0	18
		336	F3	0	18
		336	F3	0	18
		336	F3	0	18
		336	F3	0	18

## Sheet: Table S3 (Data Fig 3)
Title:		Effects of two nAChR-agonists on wood ants: acetamiprid induces lethality and immediate hypoactivity, while flupyradifurone causes time-delayed hyperactivity
Authors:		Leonie Scheibli, Sabrina Pia Geiger, Sarah Elisabeth Pfeffer
Corresponding authors:		leonie.scheibli@uni-ulm.de, sarah.pfeffer@uni-ulm.de
Table S3:		Raw data for physical condition (Fig 3)
		Absolute numbers of animals that were assigned to one behavioral category (Vital, Tremor with righting, Tremor without righthing, Coma)
		and dead animals at respective time points (-0.5 hours to 336 hours)
Abbreviations:		ng a.s./mg bw: nanogram active substance/milligram body weight
	Raw data for physical condition
		ACETAMIPRID
	n=20		time	Vital	Tremor with righting	Tremor without righting	Coma	Dead
	Control		-0.5	20	0	0	0	0
			0	20	0	0	0	0
			2	20	0	0	0	0
			24	20	0	0	0	0
			48	20	0	0	0	0
			72	17	0	0	0	3
			96	17	0	0	0	3
			120	17	0	0	0	3
			144	17	0	0	0	3
			168	17	0	0	0	3
			192	17	0	0	0	3
			216	17	0	0	0	3
			240	17	0	0	0	3
			264	17	0	0	0	3
			288	17	0	0	0	3
			312	16	0	0	0	4
			336	16	0	0	0	4
	n=20		time	Vital	Tremor with righting	Tremor without righting	Coma	Dead
	>0-10 ng a.s./mg bw		-0.5	20	0	0	0	0
			0	20	0	0	0	0
			2	17	1	1	1	0
			24	14	3	1	0	2
			48	16	0	1	1	2
			72	16	0	0	1	3
			96	15	0	0	1	4
			120	15	0	0	0	5
			144	15	0	0	0	5
			168	15	0	0	0	5
			192	14	0	0	0	6
			216	14	0	0	0	6
			240	14	0	0	0	6
			264	14	0	0	0	6
			288	14	0	0	0	6
			312	14	0	0	0	6
			336	14	0	0	0	6
	n=21		time	Vital	Tremor with righting	Tremor without righting	Coma	Dead
	>10-20 ng a.s./mg bw		-0.5	20	0	0	0	0
			0	19	0	2	0	0
			2	19	0	0	2	0
			24	10	5	4	1	1
			48	5	3	7	2	4
			72	8	1	0	5	7
			96	7	0	0	1	13
			120	7	0	0	0	14
			144	7	0	0	0	14
			168	7	0	0	0	14
			192	7	0	0	0	14
			216	7	0	0	0	14
			240	7	0	0	0	14
			264	7	0	0	0	14
			288	7	0	0	0	14
			312	7	0	0	0	14
			336	6	1	0	0	14
	n=18		time	Vital	Tremor with righting	Tremor without righting	Coma	Dead
	>20-30 ng a.s./mg bw		-0.5	18	0	0	0	0
			0	17	0	0	0	1
			2	17	0	0	0	1
			24	2	7	4	4	1
			48	4	3	1	6	4
			72	4	1	1	2	10
			96	4	0	0	3	11
			120	4	0	0	1	13
			144	3	1	0	0	14
			168	3	0	1	0	14
			192	4	0	0	0	14
			216	3	0	0	0	15
			240	3	0	0	0	15
			264	3	0	0	0	15
			288	3	0	0	0	15
			312	3	0	0	0	15
			336	3	0	0	0	15
		FLUPYRADIFURONE
	n=20		time	Vital	Tremor with righting	Tremor without righting	Coma	Dead
	Control		-0.5	20	0	0	0	0
			0	20	0	0	0	0
			2	20	0	0	0	0
			24	19	0	0	0	1
			48	18	0	0	0	2
			72	18	0	0	0	2
			96	18	0	0	0	2
			120	17	0	0	0	3
			144	17	0	0	0	3
			168	17	0	0	0	3
			192	17	0	0	0	3
			216	17	0	0	0	3
			240	17	0	0	0	3
			264	17	0	0	0	3
			288	17	0	0	0	3
			312	17	0	0	0	3
			336	16	0	0	0	4
	n=20		time	Vital	Tremor with righting	Tremor without righting	Coma	Dead
	>0-10 ng a.s./mg bw		-0.5	18	0	0	0	0
			0	16	0	0	2	0
			2	16	0	0	2	0
			24	17	0	0	0	1
			48	16	0	0	1	1
			72	15	0	0	0	3
			96	15	0	0	0	3
			120	15	0	0	0	3
			144	15	0	0	0	3
			168	15	0	0	0	3
			192	15	0	0	0	3
			216	15	0	0	0	3
			240	15	0	0	0	3
			264	15	0	0	0	3
			288	15	0	0	0	3
			312	15	0	0	0	3
			336	14	0	0	1	3
	n=21		time	Vital	Tremor with righting	Tremor without righting	Coma	Dead
	>10-20 ng a.s./mg bw		-0.5	20	0	0	0	0
			0	18	0	0	2	0
			2	18	0	0	0	2
			24	17	0	0	0	3
			48	16	0	1	0	3
			72	17	0	0	0	3
			96	15	0	0	0	5
			120	15	0	0	0	5
			144	14	0	0	0	6
			168	14	0	0	0	6
			192	14	0	0	0	6
			216	13	0	0	0	7
			240	13	0	0	0	7
			264	13	0	0	0	7
			288	12	0	0	1	7
			312	12	0	0	0	8
			336	11	0	0	0	9
	n=18		time	Vital	Tremor with righting	Tremor without righting	Coma	Dead
	>20-30 ng a.s./mg bw		-0.5	18	0	0	0	0
			0	18	0	0	0	0
			2	18	0	0	0	0
			24	16	0	0	0	2
			48	15	0	0	0	3
			72	15	0	0	0	3
			96	14	0	0	1	3
			120	14	1	0	0	3
			144	14	0	0	0	4
			168	14	0	0	0	4
			192	14	0	0	0	4
			216	14	0	0	0	4
			240	14	0	0	0	4
			264	13	0	0	0	5
			288	11	0	0	2	5
			312	11	0	0	0	7
			336	11	0	0	0	7

## Sheet: Table S4 (Data Fig 4) 
Title:		Effects of two nAChR-agonists on wood ants: acetamiprid induces lethality and immediate hypoactivity, while flupyradifurone causes time-delayed hyperactivity
Authors:		Leonie Scheibli, Sabrina Pia Geiger, Sarah Elisabeth Pfeffer
Corresponding authors:		leonie.scheibli@uni-ulm.de, sarah.pfeffer@uni-ulm.de
Table S4:		Raw data for mobility (Fig 4 a, c)
		Total distances [cm] covered during a 4 h observation period at different time points after control or pesticide treatment
Abbreviations:		ng a.s./mg bw: nanogram active substance/milligram body weight
	Raw data for mobility analysis
		ACETAMIPRID
	n=20		1h	24h	48h	72h
	Control		18.5952	139.802	253.788	707.586
			6.02254	100.83	274.501	678.984
			67.7197	211.184	302.497	817.071
			56.1344	158.47	217.319	917.432
			18.1688	184.755	252.079	838.925
			233.307	436.335	704.095	736.009
			164.23	591.784	340.967	914.72
			53.9757	597.978	570.101	876.039
			80.9261	734.247	433.841	1166.5
			104.533	701.106	184.057	1564.86
			263.186	730.085	2226.41	1829.22
			540.561	595.963	1638.64	1258.16
			406.523	541.79	2377.72	748.211
			272.409	546.383	2076.48	950.866
			481.829	286.502	1872.24	1591.86
			696.757	910.409	1734.85	1824.56
			664.025	572.754	1848.02	1660.28
			761.347	968.427	1824.11	1710.87
			1136.48	753.054	1630.26
			784.384	824.982
	n=20		1h	24h	48h	72h
	>0-10 ng a.s./mg bw		55.0971	80.2533	597.29	86.8669
			41.1789	43.8922	387.365	136.309
			83.6058	74.3833	422.335	160.182
			30.8661	68.0299	570.475	622.709
			37.2095	28.7148	208.433	677.241
			2.00401	91.7981	303.372	647.446
			8.10594	51.1839	443.068	620.051
			2.0079	49.766	216.719	489.591
			2.03985	60.1599	374.91	1323.31
			8.08485	29.0687	901.356	1244.76
			846.815	39.0471	763.754	1252.34
			678.141	30.4854	816.101	1288.12
			570.596	60.0029	658.503	472.243
			824.766	18.3937	339.37	414.966
			694.054	74.5443	347.11	215.431
			191.675	16.2008	316.295	299.035
			161.954	10.1214	224.193	644.478
			133.471	16.3644	230.029
			149.57	6.10457
			36.5713	8.11127
	n=20		1h	24h	48h	72h
	>10-20 ng a.s./mg bw		16.355	25.2186	14.5904	74.0286
			12.1934	35.2886	18.1673	69.7119
			6.13464	28.8822	22.1856	16.3115
			22.4847	14.484	8.13821	119.292
			14.6505	16.5935	0	166.461
			342.619	22.6574	2.00769	76.4912
			288.281	4.14904	0	110.386
			456.016	0	0	624.358
			366.568	0	0	1103.25
			192.214	26.6862	1129.57	1428.34
			297.377	24.1606	195.769
			317.224	52.6848	180.896
			255.565	57.6697	144.017
			333.774	91.7594
			415.304	49.3272
			441.036	2.00987
			632.239	30.5832
			537.787	10.3096
			435.539
			488.578
	n=20		1h	24h	48h	72h
	>20-30 ng a.s./mg bw		275.335	2.00152	327.003	4.59885
			218.773	4.07501	98.4326	2.21607
			174.664	28.8296	30.8762	160.806
			92.7576	4.1603	14.5385	188.163
			190.252	4.01631	26.7992	201.278
			12.2301	8.16305	31.0783	135.641
			0	10.418	6.00296	60.0456
			4.07927	39.9893	574.256	885.623
			0	2.00079	390.003	843.204
			0	0	756.705	819.557
			354.658	0
			516.067	28.4574
			709.925	56.0049
			371.034	0
			278.381	14.3472
			560.58
			457.084
			382.397
			431.159
			353.454
		FLUPYRADIFURONE
	n=20		1h	24h	48h	72h
	Control		12.0687	216.687	593.134	75.7105
			28.6809	246.638	493.231	18.4338
			116.968	110.665	402.652	12.2276
			14.3393	76.7512	630.377	1286.83
			87.3639	165.392	408.985	1177.9
			20.7298	350.982	829.844	1452.02
			66.4082	393.256	723.935	1185.82
			43.2095	392.688	746.341	1111.94
			41.8454	462.247	731.913	1600.84
			67.4711	409.761	1104.95	1663.64
			291.504	745.755	1415.41	1597.12
			351.731	303.982	1540.6	494.655
			532.109	988.083	651.815	941.719
			578.705	655.42	820.969	775.68
			328.121	321.871	845.931	728.905
			261.569	265.216	634.58	833.222
			408.283	118.554	853.173
			424.987	200.682
			384.562	229.618
			429.711
	n=20		1h	24h	48h	72h
	>0-10 ng a.s./mg bw		432.958	38.6621	2166.6	428.088
			356.611	37.484	2116.36	799.999
			286.472	37.1602	2007.37	801.162
			575.746	78.1679	2218.89	809.1
			492.91	65.3948	2153.87	484.216
			73.1392	61.8323	72.9977	36.7998
			49.8075	89.3468	45.4	46.9491
			108.366	76.4094	53.8995	16.3529
			43.3842	66.0077	31.2806	99.4066
			116.141	35.1684	89.0112	59.9533
			586.399	28.8871	129.465	754.341
			618.195	67.0435	1035.57	917.326
			563.364	47.334	279.21	411.806
			651.213	59.7215
			651.31	10.6444
			8.08962	6.13364
			12.1691	10.0056
			24.2055	6.09502
			8.09203	10.4587
			4.01013
	n=20		1h	24h	48h	72h
	>10-20 ng a.s./mg bw		84.2935	312.274	2955.11	24.338
			63.2747	236.52	3259.78	16.4845
			242.171	199.439	3207.27	22.4414
			71.6587	198.299	141.191	272.541
			43.2623	216.256	174.178	275.712
			16.3786	175.135	264.147	368.397
			159.385	220.816	127.406	643.151
			50.2192	152.284	225.969	802.247
			69.5307	196.38	3122.98	1517.06
			32.4783	187.756	1246.18	1312.56
			874.412	317.508	1694.62
			784.941	242.882	1014.74
			1157.78	283.785
			696.156	164.126
			1048.25	168.901
			578.19	623.648
			407.751	502.608
			496.489	557.073
			249.29	580.356
			485.63
	n=20		1h	24h	48h	72h
	>20-30 ng a.s./mg bw		60.7784	315.731	3429.1	4.00078
			49.7502	309.315	3959.94	3031.12
			70.1581	280.623	3878.17	3176.35
			64.3372	371.096	981.291	3404.26
			115.571	240.672	1274.15	3541.94
			288.953	42.4096	1245.67	3333.29
			197.444	87.6326	1116.14	1853.48
			395.895	26.4175	1496.75
			333.047	6.26476	2254.12
			292.959	61.3486
			309.235	6.01644
			378.255	0
			338.561	2.01357
			367.782	2.0701
			442.726	6.01558
			282.882	8.09944
			230.967	135.344
			262.638	43.7847
			185.519	149.669
			224.432	112.421

## Sheet: Table S5 (Cohens d mobility)
Title:		Effects of two nAChR-agonists on wood ants: acetamiprid induces lethality and immediate hypoactivity, while flupyradifurone causes time-delayed hyperactivity
Authors:		Leonie Scheibli, Sabrina Pia Geiger, Sarah Elisabeth Pfeffer
Corresponding authors:		leonie.scheibli@uni-ulm.de, sarah.pfeffer@uni-ulm.de
Table S5:		Effect sizes for the total distances (Fig 4 a)
		Cohens d for the model regarding the total distances
Abbreviations:		ng a.s./mg bw: nanogram active substance/milligram body weight
	Cohens d effect sizes for mobility analysis
		ACETAMIPRID
		Cohens d
	>0-10 ng a.s./mg bw	-0.7
	>0-10 ng a.s./mg bw : time	-0.02
	>10-20 ng a.s./mg bw	-0.3
	>10-20 ng a.s./mg bw : time	-0.04
	>20-30 ng a.s./mg bw	-0.2
	>20-30 ng a.s./mg bw : time	-0.04
		FLUPYRADIFURONE
		Cohens d
	>0-10 ng a.s./mg bw	0
	>0-10 ng a.s./mg bw : time	-0.01
	>10-20 ng a.s./mg bw	0.2
	>10-20 ng a.s./mg bw : time	-0.01
	>20-30 ng a.s./mg bw	-0.3
	>20-30 ng a.s./mg bw : time	0.03
